# Supplementary material for: Chromatographic Profile and Redox-Modulating Capacity of Methanol Extract from Seeds of Ginkgo biloba L. Originating from Plovdiv Region in Bulgaria
Source: Life (Basel). 2022 Jun 12;12(6):878. doi: 10.3390/life12060878 (PMC9228083; doi:10.3390/life12060878)
Supplement: Supplementary file 1 [file life-12-00878-s001.zip]

Archive with 1 entries (1 files):
- life-1749448-supplementary.pdf
